# Supplementary material for: Regulation of myostatin expression is associated with growth and muscle development in commercial broiler and DMC muscle
Source: Mol Biol Rep. 2018 May 8;45(4):511–22. doi: 10.1007/s11033-018-4187-7 (PMC6060753; doi:10.1007/s11033-018-4187-7)
Supplement: Supplementary file 1 — Supplementary material 1. Raw data of carcass measurements and RT-PCR myostatin mRNA expression. (XLSX 32 KB) [file 11033_2018_4187_MOESM1_ESM.xlsx]

## Sheet: Read me
Title:
Regulation of myostatin expression is associated with growth and muscle development in commercial broiler and DMC muscle
Authors:
Tengfei Dou, Lixian Liu, Hua Rong, Zhiqiang Xu, Ying Huang, Dahai Gu, Xiaobo Chen, Wenyuan Hu, Jiarong Zhang, Sumei Zhao, Markandeya Jois, Changrong Ge, Qihua Li, Marinus F.W. te Pas and Junjing Jia
Journal:
Molecular Biology Reports
Corresponding author:
Marinus F.W. te Pas
marinus.tepas@wur.nl

## Sheet: Raw data Avian broiler chicken 
Age(day)	Number	Body Weight(g)	Carcass Weight(g)	semi-eviscerated weight(g)	eviscerated weight(g)	breast muscle weight(g)	leg muscle weight(g)	Breast muscle myostatin expression	Leg muscle myostatin expression
0	B0-01	52.5	49.1	44.93	38.47	4.5	6.22	6.97	7.58
	B0-02	45	40.2	35.28	32.65	3.35	6.01	3.01	8.23
	B0-03	45.5	42.7	38.79	33.54	3.4	5.04	8.89	7.07
	B0-04	45	39.8	35.26	27.76	2.93	5.29	8.7	8.38
	B0-05	50.5	47.1	43.5	38.14	4.34	5.61	6.07	6.69
	B0-06	51	47.23	42.42	37.05	4.5	5.09	2.13	7.37
	B0-07	47.5	43.6	38.4	33	3.42	4.96	8.01	6.2
	B0-08	47.5	41.5	37.2	31.1	3.44	4.69	7.79	7.52
	B0-09	49	46.2	39.89	31.8	2.39	3.74	5.18	5.8
	B0-10	48.5	46.4	42.5	36.9	3.35	4.79	1.26	6.48
	B0-11	50.4	46.59	42.58	36.38	3.86	5.48	11.56	9.72
	B0-12	41.8	36.38	31.81	29.37	2.34	4.73	11.33	11.05
	B0-13	41	37.09	33.56	28.83	1.94	3.36	8.7	9.36
	B0-14	38.9	35.77	32.23	22.25	1.35	3.24	4.8	10
	B0-15	45.7	39.84	36.58	31.72	1.68	2.73	10.68	8.82
	B0-16	55.8	50.62	44.79	40.6	7.41	8.05	10.46	10.21
	B0-17	53.6	51.62	45.74	39.65	5.9	7.75	7.84	8.47
	B0-18	52	47.2	42.5	35.82	5.18	6.62	3.92	9.14
	B0-19	52.2	50.42	43.69	38.73	3.81	5.44	9.79	7.95
	B0-20	50.6	48.97	44.9	39.06	3.98	5.5	9.62	9.26
30	B30-01	842.1	741.09	688.2	650.12	169.98	171.57	5.7	7.37
	B30-02	819	714.2	662.76	545.66	138.3	139.64	6.6	8.29
	B30-03	659	585.6	529.79	432.79	100.9	87.48	23.45	54.25
	B30-04	707.5	643	582.5	487.31	107.88	124.82	16.41	39.99
	B30-05	786.4	715.8	653.67	588.77	146.45	144.93	9.26	21.8
	B30-06	798.7	745.61	693.82	597.33	154.23	150.95	8.38	10
	B30-07	765.5	673.4	609.66	497.96	116.4	118.38	13.75	23.53
	B30-08	759.1	698.04	644.61	571.75	152.19	136.93	14.24	24.53
	B30-09	670.8	610.76	559.48	506.04	109.26	127.27	21.73	42.71
	B30-10	746.5	684.5	624.45	517.05	116.8	119.09	15.15	26.48
	B30-11	733.9	633.86	572.75	530.96	115.62	117.73	15.53	32.48
	B30-12	730.5	663.7	612.29	492.59	125.7	112.56	16.02	39.17
	B30-13	753.5	690.6	641.74	504.74	121.74	118.97	14.64	25.31
	B30-14	693	649.4	589.97	472.79	104.56	112.28	16.87	40.83
	B30-15	673.7	618.52	560.74	477.68	96.56	104.36	17.29	41.83
	B30-16	778.1	725.93	663.33	600.2	145.19	147.85	13.38	22.65
	B30-17	662.3	590.67	534.02	490.68	100.29	117.34	22.65	53.5
	B30-18	809.5	743.3	679.35	562.45	144.4	142.95	7.47	9.14
	B30-19	651.5	580.8	531.01	427.11	84.1	99.3	24.38	55.2
	B30-20	630.4	553.26	499.86	458.96	101.96	87.72	25.31	56.16
60	B60-01	2578	2395.32	2005.26	1793.46	573.26	452.32	11.4	14.74
	B60-02	2413	2240.2	1906.79	1622.09	476.5	401	1.72	73.6
	B60-03	2191	1862.65	1560.06	1247.56	365.5	323.94	0.13	16.41
	B60-04	2275	2013.78	1696.32	1464.58	352.16	397.63	4.57	35.06
	B60-05	2097.5	1898.08	1503.38	1425.88	342.5	384.83	8.52	13.85
	B60-06	2479	2301.56	2006.55	1601.34	516.05	321.62	0.84	72.84
	B60-07	2534.5	2271.46	1703.15	1507.65	473.5	356.98	1.25	15.58
	B60-08	2450	2240.09	1834.87	1617.37	454.5	417.38	3.7	34.33
	B60-09	2582.5	2342.86	1795.42	1606.92	586.5	427.48	9.66	12.97
	B60-10	2175	1999.72	1609.86	1527.36	435	361.53	2.97	72.08
	B60-11	2347	2161.92	1946.04	1738.51	541.79	424.56	2.78	19.05
	B60-12	2127	1951.29	1787.04	1516.73	428.87	358.27	7.24	37.83
	B60-13	1875	1564.01	1540.4	1225.83	339.53	298.69	10.14	16.47
	B60-14	1823	1582.69	1504.63	1294.84	289.34	329.54	3.51	75.67
	B60-15	1904.5	1687.25	1472.28	1394.52	308.48	349.87	2.91	18.21
	B60-16	2672	2531.52	2380.28	1909.85	651.76	419.87	6.37	36.93
	B60-17	2986.5	2727.33	2290.07	2033.02	673.07	515.93	10.31	15.58
	B60-18	2766	2573.28	2309.9	2041.33	606.31	559.46	2.62	74.62
	B60-19	2868.5	2633.88	2229.79	1999	751.6	553.78	2.03	17.35
	B60-20	2406	2231.36	1956.17	1856.91	543.72	454.4	5.47	36.04
90	B90-01	3756.5	3423	3125.43	2853.43	882	882.58	0.99	15.36
	B90-02	2832	2428	2086.22	2087.22	595	463.21	1.11	17.53
	B90-03	3551.5	3356	3050.03	2660.03	866	674.6	0.84	40.69
	B90-04	3018.5	2730	2442.84	2247.84	687	547.2	0.41	29.89
	B90-05	2968.5	2717	2553.38	2244.38	658	585.82	0.91	14.54
	B90-06	3339.5	3146	2852.26	2475.26	772	670	0.93	16.58
	B90-07	3058.4	2754.23	2487	2250.76	659.63	558.18	0.74	39.71
	B90-08	3436.42	3177.13	2876.87	2611.43	828.01	710.3	0.3	28.97
	B90-09	3138.72	2776.34	2502.09	2259.65	626.08	524.23	0.79	13.66
	B90-10	3344.12	3145.3	2853.1	2594.79	864.25	747.29	0.82	15.74
	B90-11	3525.5	3184.31	2905.04	2649.76	797.85	798.39	1.26	43.31
	B90-12	2546	2154.8	1847.53	1848.43	506.6	389.88	0.82	32.48
	B90-13	3235.5	3005.63	2726.89	2371.59	734.15	563.51	1.31	17.17
	B90-14	2566.5	2277.58	2033.42	1867.62	539.05	422.89	1.34	19.31
	B90-15	2775.5	2487.62	2334.64	2045.73	560.9	495.1	1.15	42.56
	B90-16	3532.5	3394.94	3084.22	2685.44	888.58	777.92	0.71	31.59
	B90-17	3510.4	3220.96	2914.23	2643.08	819.54	700.4	1.2	16.3
	B90-18	3752.42	3529.32	3201.45	2911.6	969.77	838.53	1.24	18.4
	B90-19	3424.72	3067	2767.75	2503.22	721.11	608.27	0.97	41.69
	B90-20	3575.12	3391.17	3078.78	2802.63	955.9	829.57	0.63	30.73
120	B120-01	4348	3934	3483.43	3043.43	1057	770	0.94	8.01
	B120-02	4239	3863	3453.85	2911.85	1058	1053	0.55	8.76
	B120-03	3963	3659	3346.75	2718.75	892	780	0.75	4.98
	B120-04	3798	3409	3181.31	2845.31	1020	681	0.89	5.23
	B120-05	3112	2664	2460.86	2150.86	613	582	0.86	7.12
	B120-06	4303	3920	3550.99	3086.99	877	859	0.37	7.9
	B120-07	3780.5	3348.26	3039.57	2608.95	815.87	695.6	0.65	4.09
	B120-08	3660.5	3351.79	3052.9	2635.95	903.4	781.88	0.78	4.35
	B120-09	4060.5	3616.55	3284.99	2822.48	896.76	766.65	0.74	6.24
	B120-10	4010.5	3652.22	3324.75	2867.93	968.56	836.35	0.26	7.02
	B120-11	4198	3764.7	3329.68	2904.86	985.64	711.71	1.17	7.63
	B120-12	4119	3708.34	3310.77	2784.12	980.97	976.19	1.31	7.9
	B120-13	3703	3359.7	3067.94	2481.14	774.35	672.14	1.27	9.79
	B120-14	4288	3775.92	3518.86	3139.51	1072.1	698.05	0.78	10.57
	B120-15	4022	3366.58	3104.04	2703.39	719.11	680.15	1.06	6.76
	B120-16	4493	4178.46	3793.16	3308.67	1002.85	983.55	1.19	7.02
	B120-17	3880.5	3502.79	3185.94	2743.92	904.73	778.24	1.16	8.89
	B120-18	3810.5	3550.11	3238.97	2804.93	1006.19	876.88	0.68	9.69
	B120-19	3900.5	3516.95	3198.46	2754.17	905.35	778.39	0.88	5.88
	B120-20	3520.5	3234.16	2946.7	2545.69	880.1	762.75	1.11	6.13
150	B150-01	4375	4069	3686.7	3217.7	951	876.4	0.78	3.39
	B150-02	5268	4899	4447.96	4050.96	1192	1413.6	0.33	2.22
	B150-03	5301	4861	4576.12	4124.12	1378	1332	0.28	1.44
	B150-04	4210	3873	3553.8	3117.8	969	945	0.4	1.84
	B150-05	4295	3916	3612.5	3238.5	1104	831.71	0.7	3.32
	B150-06	4016	3755	3468.67	3138.67	1086	811	0.15	2.04
	B150-07	4427.5	4055.39	3727.37	3328.43	1039.38	951.16	0.18	1.33
	B150-08	4377.5	4079.64	3755.32	3360.88	1103.29	1014.21	0.29	1.76
	B150-09	4727.5	4344.36	3994.12	3568.14	1124.94	1030.37	0.58	3.21
	B150-10	4777.5	4438.09	4084.14	3653.65	1188.44	1091.6	0.03	1.92
	B150-11	4125	3803.49	3443.04	3000.84	862.9	793.33	0.71	1.87
	B150-12	5048	4638.89	4206.68	3826.26	1083.8	1293.11	0.82	2.24
	B150-13	4941	4451.83	4186.3	3764.99	1197.77	1155.77	1.11	3.74
	B150-14	3800	3431.22	3143.11	2749.57	807.82	786.65	0.56	2.45
	B150-15	4005	3575.5	3292.49	2943.75	947.59	700.08	0.59	1.75
	B150-16	4306	4107.97	3800.97	3447.14	1258.23	956.2	0.7	2.14
	B150-17	4647.5	4335.91	3991.59	3572.82	1176.44	1081.74	1	3.62
	B150-18	4627.5	4386.67	4043.83	3626.86	1248.63	1152.5	0.46	2.35
	B150-19	5137.5	4777.65	4397.03	3934.1	1283.59	1179.32	0.41	1.57
	B150-20	5137.5	4813.61	4432.99	3970.06	1323.12	1217.89	0.62	2.06

## Sheet:  Raw data Daweishan Mini chicke
Age(day)	Number	Body Weight(g)	Carcass Weight(g)	semi-eviscerated weight(g)	eviscerated weight(g)	breast muscle weight(g)	leg muscle weight(g)	Breast muscle myostatin expression	Leg muscle myostatin expression
0	M0-01	20.02	17.55	15.78	12.69	1.1	1.1	3.46	2.57
	M0-02	21.06	18.07	15.32	12.32	0.95	1.65	4.35	5.23
	M0-03	22.34	19.33	16.26	14.83	1.21	1.63	3.68	17.9
	M0-04	21.5	19.06	17.07	15.63	1.36	1.85	6.97	7.79
	M0-05	22	19.5	16.75	11.23	1.19	1.62	2.68	20.99
	M0-06	20.15	17.73	15.88	12.44	1.34	1.26	2.57	1.64
	M0-07	17.5	15.52	11.02	9.83	1.01	1.4	2.68	16.02
	M0-08	21	18.16	16.68	14.64	0.86	1.66	5.9	5.62
	M0-09	19.7	17.05	14.61	12.11	0.94	1.32	1.52	8.64
	M0-10	21.07	18.66	16.05	13.37	1.3	1.73	1.41	9.36
	M0-11	19.52	17.02	15.29	12.28	1.01	1.01	7.91	36.44
	M0-12	20.06	17.02	14.4	11.54	0.78	1.43	11.13	16.02
	M0-13	21.04	17.94	15.05	13.7	0.94	1.33	6.73	9.14
	M0-14	19.7	17.11	15.29	13.97	0.97	1.41	6.63	9.76
	M0-15	19.8	17.12	14.64	9.68	0.82	1.19	6.73	14.04
	M0-16	22.35	20.16	18.11	14.29	1.86	1.77	9.96	13.75
	M0-17	19.3	17.47	12.51	11.19	1.36	1.8	5.66	6.97
	M0-18	22.3	19.58	18.01	15.84	1.14	2.01	5.62	7.87
	M0-19	20.7	18.13	15.56	12.93	1.13	1.54	4.94	30.52
	M0-20	21.57	19.21	16.54	13.8	1.41	1.85	9.17	12.14
30	M30-01	126.82	113.6	95.92	77.69	12.64	15.89	11.4	10.07
	M30-02	116.5	96.6	86.99	72.78	13.15	16.57	2.22	64.96
	M30-03	144.63	131.7	109.66	96.08	13.82	18.31	0.35	35.54
	M30-04	126.34	104.87	84.62	75.12	10.67	18.64	7.87	7.02
	M30-05	124.7	106	88.3	87.9	10.93	15.95	11.37	9.26
	M30-06	117.96	103.3	75.78	84.9	12.62	15.42	2.04	63.19
	M30-07	125.5	109.2	88.7	79.2	12.18	15.22	0.26	34.57
	M30-08	119.57	103	88.69	73.47	9.9	12.33	7.79	5.94
	M30-09	129.5	116.02	97.1	80.6	10.57	10.01	11.25	8.06
	M30-10	103.51	88.77	73.37	64.27	9.01	11.56	1.92	61.89
	M30-11	121.82	108.52	91.53	74.02	11.67	14.77	0.78	39.85
	M30-12	109.3	89.54	80.52	67.19	11.46	14.63	8.29	11.17
	M30-13	135.23	121.39	100.78	88.08	11.53	15.64	11.81	13.33
	M30-14	114.74	93.17	74.79	66.16	8.21	15.23	2.45	67.25
	M30-15	110.9	91.83	76.09	75.74	7.75	12.08	0.66	38.63
	M30-16	131.76	118.29	87.55	97.73	16.67	19.91	8.18	10
	M30-17	137.1	121.77	99.37	88.99	15.29	18.7	11.64	12.27
	M30-18	128.97	112.78	97.34	80.92	11.96	14.63	2.35	66.33
	M30-19	136.7	123.84	103.87	86.45	12.2	11.6	0.48	36.67
	M30-20	108.51	93.6	77.46	67.92	9.86	12.55	8.06	9.2
60	M60-01	233.2	192.7	166.08	139.02	62	38	23.82	21.06
	M60-02	273	237.36	206.36	177	36.4	31.2	24.04	98.47
	M60-03	301.36	265.21	235.14	196	37.4	40.2	52.41	163.32
	M60-04	290.14	242.3	219.2	177	42.4	34.4	34.49	264.4
	M60-05	261.23	238.56	191.3	168	30	43.2	22.22	19.45
	M60-06	237	206.42	172.41	154	48.6	50.4	20.46	94.78
	M60-07	335.36	262.46	232.22	202	48.9	60.8	70.45	161.07
	M60-08	407	354.71	306.1	244	37.02	58.9	12.35	261.66
	M60-09	321.56	281.19	212.3	193.3	33.8	40	29.9	17.17
	M60-10	270.12	232.08	203.9	158	35.1	27.2	28.14	92.51
	M60-11	225.2	184.97	159.26	133.13	58.71	35.73	70.91	171.44
	M60-12	261	224.32	194.68	166.61	32.6	27.71	12.81	272.78
	M60-13	284.86	246.99	218.57	181.57	32.29	34.88	30.36	27.6
	M60-14	272.94	223.03	201.3	161.6	35.81	28.5	28.6	102.65
	M60-15	240.81	214.62	171.05	149.57	23.42	35.18	68.59	169.08
	M60-16	257.42	229.87	192.93	172.94	58.38	60.41	30.49	270.89
	M60-17	349.56	279.87	248.35	216.85	56.4	69.18	28.22	25.48
	M60-18	423.5	374.6	324.02	259.4	42.73	65.99	26.64	100.89
	M60-19	333.56	295.02	223.56	203.85	37.69	44.23	65.01	165.6
	M60-20	278.12	240.35	211.33	164.08	37.27	29.07	28.89	269.02
90	M90-01	625.5	503.51	425.19	318.56	47.55	56.04	2.57	39.58
	M90-02	492.5	458.25	389.97	330.23	76.63	87.65	24.79	41.98
	M90-03	495	428.61	347.84	286.74	47.93	62.39	26.94	48.56
	M90-04	601.5	532.74	430.73	345.8	58	62.55	11.97	4.06
	M90-05	547	485.7	416.09	338.31	66.74	77.85	14.74	51.68
	M90-06	623	561.75	462.9	475.1	93.59	117.38	4.96	7.52
	M90-07	611.5	521.57	443.75	356.79	57.9	69.62	11.56	36.04
	M90-08	537.5	475.44	428.19	336.78	54.55	63.65	19.72	22.03
	M90-09	533.59	493.27	419.3	354.57	80.15	91.98	20.84	12.92
	M90-10	533	471.11	384.14	318.34	58.94	75	21.28	36.29
	M90-11	523	474.12	428.15	339.2	62.4	71.57	24.11	6.37
	M90-12	502	433.95	364.36	303.47	50.39	60.52	24.45	39.58
	M90-13	478	428.03	361.76	303.78	59.86	70	31.16	16.81
	M90-14	450	412.85	350.47	295.88	64.82	74.69	33.4	9.33
	M90-15	499.5	452.77	383.53	322.94	67.19	77.96	27.7	19.86
	M90-16	488	427.22	359.57	300.37	53.18	63.21	30.94	13.19
	M90-17	544.5	505.13	412.78	335.9	70.44	74.86	15.47	46.26
	M90-18	541.09	479.64	404.63	339	63.75	75.06	19.05	48.56
	M90-19	414	352.39	286.7	294.81	43.19	57.95	36.29	18.59
	M90-20	371.5	317.81	271.3	207.96	41.54	47.09	37.05	52.04
120	M120-01	745.5	647.33	596.12	488.76	91.13	140.81	8.01	11.37
	M120-02	417.5	365.06	327.36	265.35	51.54	64	7.93	26.2
	M120-03	720.5	644.7	577.68	485.54	94.97	150.52	22.97	6.28
	M120-04	413	357.88	318.4	258.45	49.13	68.64	11.09	12.52
	M120-05	463.5	412.55	360.99	300.23	54.16	71.75	5.62	8.95
	M120-06	670.5	585.56	539.5	442.95	84.8	129.83	2.55	20.99
	M120-07	342.5	303.93	273.01	222.13	46.04	56.47	20	3.37
	M120-08	645.5	569.2	509.16	426.61	77.9	126.71	7.87	9.33
	M120-09	338	291.2	258.89	209.83	38.84	54.68	12.14	5.47
	M120-10	388.5	330.25	310.35	236.11	46.37	65.87	19.05	17.47
	M120-11	932.5	792.92	728.86	594.58	100.15	160.6	15.69	19.05
	M120-12	604.5	515.26	460.68	370.9	63.88	81.3	23.61	24.96
	M120-13	907.5	780.26	695.85	579.8	93.11	159.45	17.83	21.14
	M120-14	600	494.72	437.36	350.27	51.87	78.31	14.74	33.16
	M120-15	650.5	533.13	480.29	375.49	51.78	78.28	22.19	15.58
	M120-16	857.5	787.88	728.98	605.5	143.47	205.02	20.13	21.58
	M120-17	529.5	485.22	437.41	358.77	84.75	101.6	14.64	18.02
	M120-18	832.5	774.05	696.62	590.16	136.08	203.61	11.81	30.31
	M120-19	525	466.48	416.29	340.08	72.13	97.8	26.94	10.21
	M120-20	575.5	511.09	464.34	371.62	76.71	102.93	17.71	19.11
150	M150-01	990.22	867.59	660.94	542.27	64.12	73.87	0.05	2.34
	M150-02	739.28	657.6	605.4	488.19	60.99	97.66	12.26	14.54
	M150-03	733.48	602.4	491.28	409.87	51.96	66.81	12.53	14.79
	M150-04	887.92	799.76	737.06	596.3	67.81	112.61	3.25	5.51
	M150-05	885.68	779.02	732.63	616.12	81.66	131.46	3.53	5.82
	M150-06	934.32	832.26	783.32	660.43	80.13	133.51	0.05	2.32
	M150-07	900.82	809.18	761.99	643.5	73.25	125.26	0.61	7.22
	M150-08	815.12	690.81	567.32	476.84	47.95	65.24	8.92	7.74
	M150-09	799.98	663.02	541.82	453.03	54.03	70.45	9.46	16.02
	M150-10	775.08	664.6	502.85	409.96	56.14	63.51	9.86	12.14
	M150-11	754.42	685.18	631.9	512.3	54.42	92.9	11.86	10.68
	M150-12	576.88	503.93	428.01	348.47	53.07	56.46	16.35	22.89
	M150-13	552.02	492.54	419.89	343.78	45.93	49.27	21.14	20
	M150-14	723.72	628.67	477.63	390.9	49.15	56.18	13.38	20
	M150-15	672.78	593.4	545.9	439.24	58.16	91.16	15.69	18.02
	M150-16	610.38	528.62	448.29	364.13	58.19	61.73	15.69	18.02
	M150-17	608.58	517.27	390.26	317.33	45.84	51.54	15.8	14.59
	M150-18	859.18	749.27	704.26	591.25	82.79	130.58	4.09	10.72
	M150-19	848.62	712.83	584.27	490.08	52.96	70.72	5.96	8.23
	M150-20	525.52	464.95	395.79	323.33	45.62	48.77	24.62	23.37
